# Supplementary material for: Implementation and impact of a dental preventive intervention conducted within a health promotion program on health inequalities: A retrospective study
Source: PLoS One. 2020 Mar 24;15(3):e0230639. doi: 10.1371/journal.pone.0230639 (PMC7093001; doi:10.1371/journal.pone.0230639)
Supplement: S1 Data — (XLSX) [file pone.0230639.s001.xlsx]

## Sheet: Feuil1
num	region	Type of schools	gender	dmft/DMFT = or > 0	1st molars 2016 (n)	2016 DT 1rtst molars	2016 FT 1rst molars	2016 already sealed 1rst molars	sealants applied 2016	investigator 2016	dmft/DMFT = or > 0	1st molars 2017 (n)	DT 2017 first molars	FT 2017 First molars	1rts molars totally sealed	1rst molars partially sealed	sealants applied 2017	retention all	retention partial	retention tottaly	investigator 2017	school vs office	delai	Assistant
1	0	1	1	0	4	0	0	0	4	8	0	4	0	0	0	0	0	0	0	0	6	0	1.31417	1
2	0	1	0	1	4	0	0	0	4	8	1	4	1	0	3	1	4	0.75	0.25	1	6	0	1.16085	1
3	0	1	1	0	4	0	0	0	4	8	0	4	0	0	3	1	4	0.75	0.25	1	6	0	1.16085	1
4	0	1	0	1	3	1	0	0	2	8	1	4	3	0	0	1	1	0	0.5	0.5	6	0	1.30595	1
5	0	1	0	1	4	2	0	0	2	8	1	4	2	0	0	2	2	0	1	1	6	0	1.30595	1
6	0	1	1	0	4	0	0	0	4	3	0	4	0	0	0	0	0	0	0	0	6	0	1.48665	NA
7	0	1	1	1	4	0	0	0	4	3	1	4	3	0	0	2	2	0	0.5	0.5	6	0	1.48665	NA
8	0	1	0	0	3	0	0	0	3	8	1	4	2	0	0	2	2	0	0.666667	0.666667	6	0	1.47844	1
9	0	1	0	1	4	0	0	0	4	8	1	4	2	0	4	0	4	1	0	1	6	0	1.18001	1
10	0	1	0	1	4	0	0	0	4	8	1	4	0	0	1	3	4	0.25	0.75	1	6	0	1.18001	1
11	0	1	1	0	3	0	0	0	3	8	1	4	0	0	1	2	3	0.333333	0.666667	1	6	0	1.18001	1
12	0	1	0	1	4	0	0	0	4	8	1	4	0	0	3	1	4	0.75	0.25	1	6	0	1.18001	1
13	0	0	1	1	4	0	0	0	4	8	0	4	0	0	2	2	4	0.5	0.5	1	6	0	1.295	1
14	0	0	1	1	2	0	0	0	2	8	1	4	2	0	1	1	2	0.5	0.5	1	6	0	1.295	1
15	0	0	0	1	3	1	0	0	2	8	0	4	0	0	0	3	3	0	1	1	6	0	1.28679	1
16	0	1	1	1	4	0	0	0	4	3	1	4	0	0	2	2	4	0.5	0.5	1	6	0	1.577	1
17	0	1	1	1	3	0	0	0	3	3	1	4	0	0	0	1	1	0	0.333333	0.333333	6	0	1.577	1
18	0	1	0	0	4	0	0	0	4	3	1	4	2	0	2	2	4	0.5	0.5	1	6	0	1.577	1
19	0	1	1	1	3	0	1	0	2	3	1	4	1	0	2	1	3	1	0.5	1.5	6	0	1.577	1
20	0	1	1	0	4	0	0	0	4	3	1	4	0	1	1	2	3	0.25	0.5	0.75	6	0	1.577	1
21	0	0	1	1	4	0	0	0	4	8	1	4	1	0	2	2	4	0.5	0.5	1	6	0	1.2293	1
22	0	0	1	1	4	0	0	0	4	8	1	4	0	0	2	1	3	0.5	0.25	0.75	6	0	1.2293	1
23	0	0	1	1	4	0	0	0	4	8	1	4	1	0	2	2	4	0.5	0.5	1	6	0	1.2293	1
24	0	0	1	1	4	0	0	0	4	8	1	4	1	0	2	2	4	0.5	0.5	1	6	0	1.2293	1
25	0	0	0	1	4	0	0	0	4	8	1	4	0	0	1	3	4	0.25	0.75	1	6	0	1.2293	1
26	0	0	1	0	4	0	0	0	4	8	1	4	0	0	3	1	4	0.75	0.25	1	6	0	1.21834	1
27	0	0	0	1	3	0	0	0	3	8	1	4	1	0	2	1	3	0.666667	0.333333	1	6	0	1.21834	1
28	0	0	0	1	3	0	0	0	3	8	1	4	1	0	1	2	3	0.333333	0.666667	1	6	0	1.14168	1
29	0	0	0	1	4	1	0	1	2	8	1	4	1	0	2	1	3	1	1	2	6	0	1.14168	1
30	0	0	1	1	3	1	0	0	2	8	1	4	2	0	2	1	3	1	0.5	1.5	6	0	1.14168	1
31	0	0	0	1	4	0	0	0	4	8	1	4	0	0	2	2	4	0.5	0.5	1	6	0	1.12252	1
32	0	0	1	1	4	0	0	0	4	8	1	4	1	0	4	0	4	1	0	1	6	0	1.12252	1
44	2	1	0	1	4	2	0	0	4	6	1	4	0	0	4	0	4	1	0	1	2	0	0.982888	1
45	2	1	1	0	4	0	0	0	4	6	0	4	0	0	2	2	4	0.5	0.5	1	2	0	1.013	1
46	2	1	0	0	1	0	0	0	1	6	0	4	0	0	1	0	1	1	0	1	2	0	1.00205	1
47	2	1	0	1	4	0	0	0	4	6	1	4	0	0	0	3	3	0	0.75	0.75	2	0	0.65	1
48	2	1	0	1	4	1	1	1	1	1	1	4	1	1	1	1	2	0.5	0.5	1	6	0	0.977413	1
49	2	1	1	0	4	0	0	0	4	1	1	4	0	0	0	1	1	0	0.25	0.25	6	0	1.01574	1
50	2	1	0	0	2	0	0	0	2	1	0	4	0	0	1	0	1	0.5	0	0.5	6	0	1.01574	1
51	2	1	1	1	3	0	0	1	2	1	1	3	0	0	1	1	2	0.333333	0.333333	0.666667	6	0	1.01574	1
52	2	1	1	0	4	0	0	0	4	14	0	4	0	0	0	3	3	0	0.75	0.75	6	0	1.01574	1
53	2	1	0	0	4	0	2	0	2	14	0	4	0	1	0	2	2	0	1	1	6	0	0.988364	1
54	2	1	0	0	4	0	0	0	4	14	0	4	0	0	0	2	2	0	0.5	0.5	6	0	1.01848	1
55	2	1	1	0	3	0	0	0	3	11	0	4	0	0	3	0	3	1	0	1	6	0	0.659822	1
56	2	1	1	0	4	0	0	0	4	11	0	4	0	0	4	0	4	1	0	1	6	0	0.659822	1
57	2	1	1	0	3	0	0	0	3	11	0	4	0	0	3	0	3	1	0	1	6	0	0.659822	1
58	2	1	0	0	4	0	0	0	4	15	0	4	0	0	0	3	3	0	0.75	0.75	6	0	0.654346	0
59	2	1	1	1	4	0	0	3	1	15	0	4	0	0	1	2	3	0.25	0.5	0.75	6	0	1.12252	0
60	2	1	1	0	4	0	0	0	4	15	1	4	1	0	2	2	4	0.5	0.5	1	6	0	1.12252	0
61	2	1	0	1	4	0	0	0	4	15	1	4	0	0	1	2	3	0.25	0.5	0.75	6	0	1.12252	0
62	2	1	0	0	4	0	0	0	4	15	0	4	0	0	0	3	3	0	0.75	0.75	6	0	1.12252	0
63	2	1	1	0	4	0	0	0	4	21	1	4	0	0	2	2	4	0.5	0.5	1	6	0	1.13895	0
64	2	1	0	1	4	0	0	0	4	21	1	4	0	0	1	2	3	0.25	0.5	0.75	6	0	1.13895	0
65	2	1	1	1	4	0	2	0	2	21	1	4	0	0	2	2	4	1	1	2	6	0	1.13895	0
66	2	1	0	0	4	0	0	0	4	21	1	4	0	0	2	1	3	0.5	0.25	0.75	6	0	1.13895	0
67	2	1	0	1	4	0	0	0	4	21	1	4	1	0	1	2	3	0.25	0.5	0.75	6	0	1.13895	0
68	2	1	1	1	4	0	0	0	4	21	0	4	0	0	2	0	2	0.5	0	0.5	6	0	1.13895	0
69	2	1	1	1	4	1	1	0	3	21	1	4	0	0	4	0	4	1	0	1	6	0	1.00479	0
70	2	1	0	1	4	0	0	0	4	21	1	4	0	0	3	1	4	0.75	0.25	1	6	0	1.00479	0
71	2	1	1	0	4	0	0	0	4	10	0	4	0	0	0	3	3	0	0.75	0.75	6	0	1.00205	0
72	2	1	1	0	3	0	0	0	3	10	0	4	0	0	0	3	3	0	1	1	6	0	1.00205	1
73	2	1	1	1	4	0	0	3	1	4	0	4	0	0	0	4	4	0	1	1	6	0	1.00479	1
74	2	1	1	1	4	1	0	0	3	4	1	4	1	0	1	2	3	0.333333	0.666667	1	6	0	0.881588	1
75	2	1	0	0	4	0	0	0	4	4	0	4	0	0	0	4	4	0	1	1	6	0	0.87885	1
76	2	1	1	0	4	0	0	0	4	10	0	4	0	0	1	2	3	0.25	0.5	0.75	6	0	0.881588	1
77	2	1	1	1	4	0	0	0	4	10	1	4	0	0	2	1	3	0.5	0.25	0.75	6	0	0.881588	1
78	2	1	1	0	4	0	0	0	4	10	0	4	0	0	0	1	1	0	0.25	0.25	6	0	0.889802	1
79	2	1	1	1	4	0	0	0	4	10	1	4	0	0	0	3	3	0	0.75	0.75	6	0	0.889802	1
80	2	1	0	0	4	0	0	0	4	10	0	4	0	0	2	2	4	0.5	0.5	1	6	0	0.889802	1
140	1	0	0	1	4	0	0	0	4	17	1	4	0	0	3	1	4	0.75	0.25	1	5	0	0.889802	1
141	1	0	0	0	4	0	0	0	4	17	0	4	0	0	3	1	4	0.75	0.25	1	5	0	1.10883	1
142	1	0	1	0	4	0	0	0	4	17	0	4	0	0	3	1	4	0.75	0.25	1	5	0	1.10883	1
143	1	0	0	1	4	0	0	0	4	17	1	4	0	0	4	0	4	1	0	1	5	0	1.10883	1
144	1	0	1	1	4	0	0	0	4	17	1	4	0	0	4	0	4	1	0	1	5	0	1.10883	1
145	1	1	0	1	2	0	0	0	2	12	1	4	0	0	0	0	0	0	0	0	0	0	1.10883	1
146	1	1	0	1	4	0	0	0	4	12	1	4	0	0	0	4	4	0	1	1	0	0	1.11978	1
147	1	1	1	1	4	0	0	0	4	12	1	4	0	0	0	4	4	0	1	1	0	0	1.11978	1
148	1	1	1	1	3	0	0	0	3	12	1	4	1	0	0	4	4	0	1	1	0	0	1.11704	1
149	1	1	0	1	4	0	0	0	4	12	1	4	0	0	0	4	4	0	1	1	0	0	1.11704	1
150	1	1	0	1	4	0	0	0	4	12	1	4	4	0	0	0	0	0	0	0	0	0	1.11431	1
151	1	1	0	1	4	0	0	0	4	12	1	4	0	0	0	4	4	0	1	1	0	0	1.03491	1
152	1	1	0	0	4	0	0	0	4	12	1	4	0	0	2	2	4	0.5	0.5	1	0	0	1.03491	1
153	1	1	1	1	4	0	0	3	1	12	0	4	0	0	0	4	4	0	1	1	0	0	1.03217	1
154	1	1	0	1	4	1	0	0	3	12	1	4	0	0	0	4	4	0	1	1	0	0	1.03765	1
155	1	1	0	1	4	0	0	0	4	12	1	4	0	0	0	4	4	0	1	1	0	0	1.03765	1
156	1	1	1	1	4	0	0	0	4	12	1	4	0	0	0	4	4	0	1	1	0	0	1.03217	1
157	1	1	1	1	4	2	0	0	2	13	1	4	2	0	0	1	1	0	0.5	0.5	2	0	1.24298	1
158	1	1	1	0	4	0	0	0	4	13	0	4	0	0	0	1	1	0	0.25	0.25	2	0	1.24298	1
159	1	1	0	1	3	0	0	0	3	13	1	4	0	0	0	1	1	0	0.333333	0.333333	2	0	1.24298	1
160	1	1	0	1	4	2	0	0	2	13	1	4	3	0	0	1	1	0	0.5	0.5	2	0	1.24298	1
161	1	1	0	1	4	0	0	0	4	13	1	4	1	0	0	2	2	0	0.5	0.5	2	0	1.24298	1
162	1	1	0	1	4	0	0	0	4	18	0	4	0	0	0	1	1	0	0.25	0.25	5	0	1.24298	NA
163	1	1	0	0	4	0	0	0	4	18	1	4	0	0	0	4	4	0	1	1	5	0	1.24298	NA
164	1	1	0	1	3	0	0	0	3	18	1	4	0	0	0	2	2	0	0.666667	0.666667	5	0	1.24298	NA
165	1	1	1	1	2	0	0	0	2	18	0	4	0	0	0	2	2	0	1	1	5	0	1.24298	NA
166	1	1	0	1	4	0	0	0	4	18	1	4	0	0	0	0	0	0	0	0	5	0	1.24298	NA
167	1	1	0	1	4	0	0	0	4	18	1	4	0	0	0	3	3	0	0.75	0.75	5	0	1.24298	NA
168	1	1	0	0	4	0	0	0	4	16	0	4	0	0	0	0	0	0	0	0	2	0	1.00205	1
169	1	1	1	0	4	0	0	0	4	16	0	4	1	0	0	0	0	0	0	0	2	0	0.996578	1
170	1	1	0	1	4	0	0	0	4	16	0	4	0	0	0	0	0	0	0	0	2	0	0.99384	1
171	1	1	1	0	4	0	0	0	3	19	0	4	0	0	0	4	4	0	1	1	2	0	0.996578	1
172	1	1	1	0	4	0	0	0	4	19	0	4	0	0	3	1	4	0.75	0.25	1	2	0	0.99384	1
173	1	0	1	1	3	0	0	0	3	17	1	4	0	0	1	2	3	0.333333	0.666667	1	5	0	0.996578	1
174	1	0	1	0	4	0	0	0	4	17	1	4	0	0	4	0	4	1	0	1	5	0	0.996578	1
175	1	0	0	1	4	0	0	0	4	17	1	4	0	0	4	0	4	1	0	1	5	0	0.99384	1
176	1	0	0	1	4	0	0	0	4	17	1	4	0	0	2	2	4	0.5	0.5	1	5	0	0.988364	1
177	1	1	0	0	3	0	0	0	3	17	1	4	0	0	3	0	3	1	0	1	5	0	0.988364	1
178	1	1	0	1	2	0	0	0	2	17	1	4	1	0	2	0	2	1	0	1	5	0	1.01574	1
179	1	1	0	0	4	0	0	0	4	17	0	4	0	0	4	0	4	1	0	1	5	0	1.01574	1
180	1	1	0	1	3	0	0	0	3	17	1	4	0	0	3	0	3	1	0	1	5	0	1.01574	1
181	1	1	1	1	4	0	0	0	4	0	1	4	0	0	2	2	4	0.5	0.5	1	0	0	1.01574	1
182	1	1	1	1	4	1	0	0	3	0	1	4	1	0	2	1	3	0.666667	0.333333	1	0	0	1.01574	1
183	1	1	0	1	4	0	0	0	4	0	0	4	0	0	2	2	4	0.5	0.5	1	0	0	0.996578	1
184	1	1	0	0	3	0	0	0	3	0	0	4	0	0	3	0	3	1	0	1	0	0	0.996578	1
185	1	1	0	1	4	0	0	0	4	0	1	4	1	0	2	2	4	0.5	0.5	1	0	0	0.999316	1
186	1	1	1	1	4	0	0	0	4	0	1	4	0	0	4	0	4	1	0	1	0	0	0.999316	1
187	1	1	0	1	4	0	0	0	4	0	1	4	1	0	2	2	4	0.5	0.5	1	0	0	0.999316	1
188	1	1	0	1	3	2	0	0	1	0	1	4	2	0	1	0	1	1	0	1	0	0	0.996578	1
189	1	1	1	1	4	0	0	0	4	0	1	4	1	0	1	3	4	0.25	0.75	1	0	0	0.996578	1
190	1	1	0	0	4	0	0	0	4	9	0	4	0	0	1	3	4	0.25	0.75	1	5	0	1.01574	1
191	1	1	0	0	4	0	0	0	4	9	0	4	0	0	3	1	4	0.75	0.25	1	5	0	1.01848	NA
192	1	1	0	1	4	0	0	0	4	9	1	4	0	0	1	3	4	0.25	0.75	1	5	0	1.01848	NA
193	1	1	0	1	3	0	0	0	3	9	1	4	0	0	0	3	3	0	1	1	5	0	1.01574	NA
194	1	1	0	1	2	0	0	0	2	9	1	4	0	0	1	2	3	0.5	1	1.5	5	0	1.01848	NA
195	1	1	0	1	4	0	0	0	4	9	1	4	0	0	1	3	4	0.25	0.75	1	5	0	1.01574	NA
196	1	1	1	1	4	2	0	0	2	9	1	4	1	0	1	1	2	0.5	0.5	1	5	0	1.01848	NA
197	1	1	1	1	4	1	0	0	3	20	1	4	2	0	1	3	4	0.333333	1	1.33333	0	0	1.013	NA
198	1	1	1	1	4	0	0	0	4	20	1	4	0	0	3	1	4	0.75	0.25	1	0	0	1.01574	1
199	1	1	0	0	4	0	0	0	4	20	1	4	0	0	3	1	4	0.75	0.25	1	0	0	1.01574	1
200	1	1	0	1	4	0	0	0	4	20	1	4	0	0	2	2	4	0.5	0.5	1	0	0	1.01574	1
201	1	1	0	1	4	0	0	0	4	20	1	4	2	0	2	2	4	0.5	0.5	1	0	0	1.013	1
202	1	1	0	1	4	0	0	0	4	20	1	4	0	0	2	2	4	0.5	0.5	1	0	0	0.988364	1
203	1	1	0	1	4	0	0	0	4	20	1	4	0	0	1	3	4	0.25	0.75	1	0	0	0.988364	1
204	1	1	0	1	1	0	0	0	1	5	1	4	0	0	3	1	4	1	1	2	5	0	1.18823	1
205	1	1	1	0	4	0	0	0	4	5	1	4	0	0	0	4	4	0	1	1	5	0	1.18823	1
206	1	1	1	0	2	0	0	0	2	5	0	4	0	0	0	2	2	0	1	1	5	0	1.18823	1
207	1	1	0	1	4	0	0	0	4	5	0	4	0	0	0	3	3	0	0.75	0.75	5	0	1.18823	1
208	1	1	1	1	4	0	0	0	4	5	0	4	0	0	0	0	0	0	0	0	5	0	1.18823	1
209	1	1	0	0	4	0	0	2	2	5	1	4	0	0	0	3	3	0	0.75	0.75	5	0	0.996578	1
210	1	1	0	1	4	1	0	0	3	5	0	4	0	1	1	2	3	0.333333	0.666667	1	5	0	1.16906	1
211	1	1	1	0	4	0	0	0	4	5	0	4	0	0	2	2	4	0.5	0.5	1	5	0	1.16906	1
212	1	1	1	1	4	0	0	0	4	5	1	4	0	0	1	2	3	0.25	0.5	0.75	5	0	1.18823	1
33	0	1	1	1	4	0	0	0	4	9	1	4	0	0	0	0	0	0	0	0	2	1	1.18823	0
34	0	0	1	1	4	0	0	0	4	9	1	4	0	0	0	2	2	0	0.5	0.5	2	1	1.18823	0
35	0	1	1	1	4	0	0	0	4	9	1	4	0	0	1	2	3	0.25	0.5	0.75	2	1	1.20739	0
36	0	0	0	1	1	0	0	0	1	9	1	4	0	0	0	0	0	0	0	0	2	1	1.20465	0
37	0	0	1	1	1	0	0	0	1	9	1	4	1	0	0	0	0	0	0	0	2	1	1.20465	0
38	0	1	1	1	2	0	0	0	2	9	1	4	0	0	0	2	2	0	1	1	2	1	1.20739	0
39	0	1	1	0	4	0	0	0	4	9	1	4	0	0	2	0	2	0.5	0	0.5	2	1	1.20465	0
40	0	1	0	1	1	0	0	0	1	9	1	4	0	0	1	0	1	1	0	1	2	1	1.20739	0
41	0	1	0	1	4	0	0	0	4	9	1	4	0	0	3	1	4	0.75	0.25	1	2	1	1.20739	0
42	0	1	0	1	3	0	0	0	3	9	1	4	0	0	0	3	3	0	1	1	2	1	1.20739	0
43	0	1	0	1	4	0	0	4	1	9	1	4	0	0	2	2	4	1	1	2	2	1	1.20739	0
81	1	0	1	1	4	0	0	0	4	9	0	4	0	0	0	3	3	0	0.75	0.75	2	1	1.20465	1
82	1	0	0	1	3	0	0	0	3	9	1	4	0	0	1	2	3	0.333333	0.666667	1	2	1	1.20465	1
83	1	0	0	0	4	0	0	0	4	9	0	4	0	0	0	4	4	0	1	1	2	1	1.20739	1
84	1	0	1	1	4	3	0	0	1	9	1	4	3	0	0	1	1	0	1	1	2	1	0.922656	1
85	1	0	1	1	3	1	0	0	2	9	1	4	0	0	1	1	2	0.5	0.5	1	2	1	0.922656	1
86	1	0	0	0	4	0	0	0	4	9	0	4	0	0	3	0	3	0.75	0	0.75	2	1	0.922656	1
87	1	1	0	1	4	0	0	0	4	9	1	4	0	0	2	1	3	0.5	0.25	0.75	5	1	0.922656	1
88	1	1	0	1	1	0	0	0	1	9	1	4	0	0	1	0	1	1	0	1	5	1	0.922656	1
89	1	1	0	0	2	0	0	0	2	9	0	4	0	0	2	0	2	1	0	1	5	1	1.42642	1
90	1	1	0	0	4	0	0	0	4	9	0	4	0	0	2	1	3	0.5	0.25	0.75	5	1	1.38809	1
91	1	1	1	1	4	0	0	0	4	9	1	4	2	0	0	0	0	0	0	0	5	1	1.38809	1
92	1	1	0	0	4	0	0	0	4	9	0	4	0	0	3	1	4	0.75	0.25	1	5	1	1.40726	1
93	1	1	0	1	4	0	0	0	4	9	1	4	0	0	0	3	3	0	0.75	0.75	5	1	1.42642	1
94	1	1	1	1	4	0	0	0	4	9	0	4	0	0	1	3	4	0.25	0.75	1	5	1	1.40726	1
95	1	1	0	1	4	0	0	0	4	9	1	4	0	0	0	3	3	0	0.75	0.75	5	1	1.19918	1
96	1	1	0	1	4	0	0	0	4	9	1	4	0	0	2	2	4	0.5	0.5	1	5	1	1.19918	1
97	1	1	0	1	4	1	0	0	3	9	1	4	0	0	2	2	4	0.666667	0.666667	1.33333	5	1	1.04586	1
98	1	1	0	1	4	0	0	0	4	9	0	4	0	0	2	1	3	0.5	0.25	0.75	2	1	1.02396	0
99	1	1	1	1	4	2	0	0	2	9	1	4	2	0	0	2	2	0	1	1	2	1	1.02396	0
100	1	1	1	1	1	0	0	0	1	9	1	4	2	0	0	1	1	0	1	1	2	1	1.27036	0
101	1	1	1	0	4	0	0	0	4	9	1	4	0	0	1	3	4	0.25	0.75	1	2	1	1.27036	0
102	1	1	1	1	3	0	0	0	3	9	1	4	0	0	1	2	3	0.333333	0.666667	1	2	1	1.27036	0
103	1	1	0	0	4	0	0	0	4	9	0	4	0	0	2	2	4	0.5	0.5	1	2	1	1.27036	0
104	1	1	0	1	4	0	0	0	4	9	1	4	0	0	0	4	4	0	1	1	2	1	1.27036	0
105	1	1	1	1	1	0	0	0	1	9	1	4	0	0	0	1	1	0	1	1	2	1	1.27584	0
106	1	1	0	1	4	0	0	0	4	9	1	4	0	0	0	4	4	0	1	1	2	1	1.2512	0
107	1	0	1	1	2	0	0	0	2	9	1	4	0	0	0	2	2	0	1	1	2	1	1.27584	0
108	1	0	1	0	3	0	0	0	3	9	0	4	0	0	3	0	3	1	0	1	2	1	1.3963	0
109	1	0	1	0	3	0	0	0	3	9	1	4	0	0	0	3	3	0	1	1	2	1	1.39357	0
110	1	0	1	0	3	0	0	0	3	9	0	4	0	0	0	3	3	0	1	1	2	1	0.561259	0
111	1	0	0	1	4	0	0	0	4	9	1	4	0	0	1	2	3	0.25	0.5	0.75	2	1	1.39357	0
112	1	0	0	1	4	2	0	0	3	9	1	4	2	0	0	3	3	0	1	1	2	1	1.39357	0
113	1	0	1	1	4	2	0	0	2	9	1	4	3	0	0	2	2	0	1	1	2	1	1.39357	0
114	1	0	0	1	4	0	0	0	4	9	1	4	0	0	3	1	4	0.75	0.25	1	2	1	1.3963	0
115	1	1	1	0	4	0	0	0	4	9	0	4	0	0	2	2	4	0.5	0.5	1	2	1	1.3963	0
116	1	1	1	0	4	0	0	0	4	9	0	4	0	0	0	4	4	0	1	1	2	1	1.3963	0
117	1	1	1	0	4	0	0	0	4	9	1	4	0	0	0	4	4	0	1	1	2	1	1.40726	0
118	1	1	0	1	2	0	0	0	2	9	1	4	0	0	0	2	2	0	1	1	2	1	1.40726	0
119	1	1	0	1	4	0	0	0	4	9	1	4	0	0	0	4	4	0	1	1	2	1	1.40726	0
120	1	1	1	1	4	0	0	0	4	9	1	4	0	0	1	3	4	0.25	0.75	1	2	1	1.40726	0
121	1	1	0	0	4	0	0	0	4	9	0	4	0	0	0	4	4	0	1	1	2	1	1.40726	0
122	1	1	1	1	4	0	0	0	4	9	1	4	0	0	0	3	3	0	0.75	0.75	2	1	1.40726	0
123	1	1	1	0	4	0	0	0	4	9	0	4	0	0	1	3	4	0.25	0.75	1	2	1	1.40726	0
124	1	1	0	0	4	0	0	0	4	9	0	4	0	0	0	4	4	0	1	1	2	1	1.39904	0
125	1	1	1	1	4	0	0	1	4	9	1	4	0	0	0	3	3	0	0	0	2	1	1.40452	0
126	1	1	0	0	1	0	0	0	1	9	0	4	0	0	0	1	1	0	1	1	2	1	1.40452	0
127	1	1	0	1	4	0	0	0	4	9	0	4	0	0	3	1	4	0.75	0.25	1	2	1	1.39904	0
128	1	1	0	0	4	0	0	0	4	9	0	4	0	0	0	4	4	0	1	1	2	1	1.39904	0
129	1	1	1	1	4	0	0	0	4	9	1	4	0	0	0	4	4	0	1	1	2	1	1.34702	0
130	1	1	0	1	4	0	0	0	4	9	1	4	0	0	0	4	4	0	1	1	2	1	1.38535	0
131	1	1	0	1	4	0	0	0	4	9	1	4	0	0	0	3	3	0	0.75	0.75	2	1	1.52225	0
132	1	0	0	1	3	1	0	0	3	9	1	4	0	0	1	2	3	0.333333	0.666667	1	2	1	1.52225	0
133	1	0	1	1	4	2	0	0	2	9	1	4	4	0	0	2	2	0	1	1	2	1	1.52225	0
134	1	1	1	1	4	0	0	0	4	9	1	4	0	0	2	2	4	0.5	0.5	1	0	1	1.51403	0
135	1	1	0	1	4	0	0	0	4	9	1	4	0	0	0	4	4	0	1	1	0	1	1.5332	0
136	1	1	0	1	4	0	0	0	4	9	1	4	0	0	0	4	4	0	1	1	0	1	1.5332	0
137	1	1	0	0	4	0	0	0	4	9	0	4	0	0	0	4	4	0	1	1	0	1	1.52225	0
138	1	1	1	0	4	0	0	0	4	9	1	4	0	0	2	2	4	0.5	0.5	1	0	1	1.51403	0
139	1	0	1	1	3	0	0	0	3	9	1	4	0	0	0	3	3	0	1	1	2	1	1.52225	0
213	2	1	1	1	4	0	0	0	4	6	1	4	1	0	0	3	3	0	0.75	0.75	2	1	0.996578	1
214	2	1	1	1	4	0	0	0	4	6	1	4	1	0	0	3	3	0	0.75	0.75	2	1	0.985626	1
215	2	1	1	1	4	1	0	0	3	6	0	4	0	1	0	2	2	0	0.666667	0.666667	2	1	0.996578	1
216	2	1	0	1	4	1	0	0	3	6	1	4	1	0	0	3	3	0	1	1	2	1	0.985626	1
217	2	1	1	1	4	0	0	0	4	6	1	4	0	0	0	2	2	0	0.5	0.5	2	1	0.996578	1
218	2	1	0	1	1	0	0	0	1	6	1	4	0	0	0	1	1	0	1	1	2	1	0.999316	1
219	2	0	0	0	1	0	0	0	1	6	0	4	0	0	0	1	1	0	1	1	2	1	1.01848	1
220	2	0	1	0	2	0	0	0	2	6	0	4	0	0	0	2	2	0	1	1	2	1	1.01574	1
221	2	0	0	0	4	0	0	0	4	6	0	4	0	0	0	3	3	0	0.75	0.75	2	1	1.01848	1
222	2	0	1	1	4	0	0	0	4	6	1	4	0	0	1	2	3	0.25	0.5	0.75	2	1	1.01574	1
223	2	0	0	1	4	2	0	0	2	6	1	4	4	0	0	2	2	0	1	1	2	1	1.01848	1
224	2	1	0	1	4	0	0	0	4	9	1	4	0	0	2	1	3	0.5	0.25	0.75	6	1	0.944559	1
225	2	1	1	0	4	0	0	4	2	9	1	4	1	0	2	2	4	1	1	2	6	1	0.944559	1
226	2	1	0	0	2	0	0	0	2	9	0	4	0	0	0	1	1	0	0.5	0.5	6	1	0.947296	1
227	2	1	1	1	2	0	0	0	2	9	1	4	0	0	1	1	2	0.5	0.5	1	6	1	0.941821	1
228	2	1	0	1	3	0	0	0	3	9	1	4	0	0	0	2	2	0	0.666667	0.666667	6	1	0.939083	1
229	2	1	0	1	2	0	0	0	2	9	1	4	0	0	0	2	2	0	1	1	6	1	0.941821	1
230	2	1	0	0	4	0	0	0	4	9	0	4	0	0	4	0	4	1	0	1	2	1	1.06229	1
231	2	1	1	0	1	0	0	0	1	9	0	4	0	0	0	0	0	0	0	0	2	1	1.05955	1
232	2	1	1	0	4	0	0	3	2	9	0	4	0	0	3	1	4	0.75	0.25	1	2	1	1.05407	1
233	2	1	0	1	4	0	0	0	4	9	1	4	0	0	4	0	4	1	0	1	2	1	1.05681	1
234	2	1	0	0	4	0	0	2	2	9	0	4	0	0	4	0	4	1	0	1	2	1	1.06229	1
235	2	1	0	0	4	0	0	0	4	9	0	4	0	0	3	1	4	0.75	0.25	1	2	1	1.05955	1
236	2	1	0	1	4	0	0	3	1	9	1	4	0	0	4	0	4	1	0	1	2	1	1.05681	1
237	2	1	0	1	4	0	0	0	4	9	1	4	0	0	4	0	4	1	0	1	2	1	1.05955	1
238	2	1	1	0	4	0	0	0	4	9	0	4	0	0	4	0	4	1	0	1	6	1	0.889802	1
239	2	1	1	1	3	0	0	0	3	9	1	4	0	0	2	1	3	0.666667	0.333333	1	2	1	0.887064	1
240	2	1	1	1	4	0	0	0	4	9	0	4	0	0	3	1	4	0.75	0.25	1	6	1	0.906229	1
241	2	1	1	1	4	1	0	0	3	9	1	4	0	0	0	3	3	0	1	1	2	1	0.887064	1
242	2	1	1	1	4	0	0	0	4	9	1	4	0	0	0	4	4	0	1	1	2	1	0.887064	1
243	2	1	1	1	4	0	0	0	4	9	1	4	0	0	2	2	4	0.5	0.5	1	2	1	0.900753	1
244	2	1	0	1	4	0	0	0	4	9	1	4	0	0	3	1	4	0.75	0.25	1	6	1	0.889802	1
245	2	1	0	1	4	0	0	0	4	9	0	4	0	0	3	1	4	0.75	0.25	1	2	1	0.887064	1
246	2	1	1	1	4	2	0	0	2	9	1	4	2	0	2	0	2	1	0	1	6	1	0.906229	1
247	2	1	0	1	2	0	0	0	2	9	1	4	0	0	1	1	2	0.5	0.5	1	2	1	1.01848	1
248	2	1	0	1	1	0	0	0	1	9	1	4	0	0	1	0	1	1	0	1	2	1	1.01848	1
249	2	1	1	0	4	0	0	0	4	9	0	4	0	0	4	0	4	1	0	1	2	1	1.01848	1
250	2	1	0	1	4	0	0	0	4	9	0	4	0	0	3	1	4	0.75	0.25	1	2	1	1.01574	1
251	2	1	0	0	4	0	0	0	4	9	1	4	0	0	3	1	4	0.75	0.25	1	2	1	1.12799	1
252	2	1	0	0	4	0	0	0	4	9	1	4	0	0	1	3	4	0.25	0.75	1	2	1	0.99384	1
253	2	1	0	0	4	0	0	0	4	9	0	4	0	0	4	0	4	1	0	1	6	1	0.881588	1
254	2	1	0	1	2	0	0	0	2	9	1	4	0	0	2	0	2	1	0	1	6	1	0.881588	1
255	2	1	0	1	4	0	0	0	4	9	1	4	0	0	3	1	4	0.75	0.25	1	2	1	1.03491	1
256	2	1	0	1	4	0	0	0	4	9	1	4	0	0	1	3	4	0.25	0.75	1	2	1	1.03491	1
257	2	1	0	1	4	0	0	0	4	9	1	4	0	0	3	1	4	0.75	0.25	1	6	1	0.908966	1
258	2	1	1	1	4	0	0	0	4	6	1	4	0	0	0	1	1	0	0.25	0.25	2	1	0.665298	1
259	2	1	0	1	4	1	1	0	2	6	1	4	3	1	0	1	1	0	0.5	0.5	2	1	0.665298	1
260	2	1	1	0	4	0	0	0	4	6	0	4	0	0	2	1	3	0.5	0.25	0.75	2	1	0.665298	1
261	2	1	1	0	4	0	0	0	4	6	0	4	0	0	1	3	4	0.25	0.75	1	2	1	0.665298	1
262	2	0	0	1	2	0	0	0	2	6	1	4	0	0	0	1	1	0	0.5	0.5	2	1	0.996578	1
263	2	0	0	1	2	0	0	0	2	6	1	4	0	0	1	0	1	0.5	0	0.5	2	1	0.996578	1
264	2	0	1	1	4	0	0	0	4	6	1	4	0	0	0	1	1	0	0.25	0.25	2	1	0.996578	1
265	2	0	1	1	4	1	0	1	2	6	1	4	4	0	0	1	1	0	0.333333	0.333333	2	1	0.996578	1
266	2	0	1	1	4	0	0	0	4	6	1	4	2	0	0	0	0	0	0	0	2	1	0.996578	1
267	2	1	1	1	2	1	0	0	1	6	1	4	0	0	0	1	1	0	1	1	3	1	0.985626	1
268	2	1	1	1	4	0	0	0	4	6	1	4	0	0	2	2	4	0.5	0.5	1	3	1	0.985626	1
269	2	0	0	0	4	0	0	1	3	6	0	4	0	0	1	3	4	0.25	0.75	1	2	1	0.977413	1
270	2	0	1	1	3	0	0	0	3	6	1	3	0	0	2	1	3	0.666667	0.333333	1	2	1	0.977413	1
271	2	0	0	1	4	0	0	0	4	6	0	4	1	0	1	2	3	0.25	0.5	0.75	2	1	0.977413	1
272	2	0	0	1	2	0	0	0	2	2	1	4	0	0	0	0	0	0	0	0	2	1	0.985626	1
273	2	1	1	0	4	0	0	0	4	9	0	4	0	0	4	0	4	1	0	1	2	1	1.00753	1
274	2	1	0	1	4	0	0	0	4	9	1	4	0	0	0	4	4	0	1	1	2	1	1.00479	1
275	2	1	1	1	3	0	0	0	3	9	1	4	0	0	1	2	3	0.333333	0.666667	1	2	1	1.00753	1
276	2	1	1	0	4	0	0	0	4	9	1	4	1	0	1	3	4	0.25	0.75	1	6	1	1.38809	1
277	2	1	0	0	4	0	0	0	4	9	1	4	0	0	3	1	4	0.75	0.25	1	6	1	1.38809	1
278	2	1	1	0	4	0	0	0	4	6	0	4	0	0	2	2	4	0.5	0.5	1	3	1	1.03765	1
279	2	1	1	0	4	0	0	0	4	6	0	4	0	0	0	4	4	0	1	1	3	1	1.04312	1
280	2	1	1	1	4	1	2	0	1	6	0	4	0	0	2	1	3	1	1	2	3	1	1.04038	1
281	2	1	0	1	4	0	0	0	4	6	0	4	0	0	0	3	3	0	0.75	0.75	3	1	1.03491	1
282	2	1	0	1	4	0	0	0	4	6	1	4	0	0	0	2	2	0	0.5	0.5	3	1	1.04312	1
283	2	1	1	1	4	0	0	0	4	6	0	2	0	0	0	2	2	0	0.5	0.5	3	1	1.03765	1
284	2	1	1	1	4	1	0	0	3	6	1	4	0	0	0	2	2	0	0.666667	0.666667	3	1	1.04312	1
285	2	1	0	0	4	0	0	0	4	6	0	4	0	0	1	3	4	0.25	0.75	1	3	1	1.03491	1
286	2	1	1	1	1	0	0	0	1	6	0	1	0	0	0	0	0	0	0	0	3	1	1.04312	1
287	2	1	1	0	4	0	0	0	4	6	0	4	0	0	1	3	4	0.25	0.75	1	3	1	1.04312	1
288	2	1	0	1	4	2	0	0	2	6	0	4	0	0	2	2	4	1	1	2	3	1	1.04038	1
289	2	1	0	1	4	1	0	0	3	6	1	4	2	0	0	1	1	0	0.333333	0.333333	3	1	1.03491	1
290	2	1	1	1	4	0	0	0	4	6	0	4	0	0	1	3	4	0.25	0.75	1	3	1	1.04038	1
291	2	1	0	1	4	0	0	0	4	6	1	4	0	0	1	3	4	0.25	0.75	1	3	1	1.04038	1
292	2	1	1	1	4	0	0	0	4	2	1	4	0	0	0	1	1	0	0.25	0.25	6	1	0.958248	1
293	2	1	1	1	4	0	0	0	4	2	1	4	0	0	0	0	0	0	0	0	6	1	0.952772	1
294	2	1	1	0	2	0	0	0	2	2	0	4	0	0	0	4	4	0	1	1	6	1	0.952772	1
295	2	1	0	1	1	0	0	0	1	2	1	4	0	0	0	0	0	0	0	0	6	1	0.952772	1
296	2	1	1	1	4	1	0	0	3	2	0	4	0	0	0	0	0	0	0	0	6	1	0.958248	1
297	2	1	0	0	4	0	0	0	4	9	1	4	0	0	0	4	4	0	1	1	6	1	1.36893	1
298	2	1	1	1	1	0	0	0	1	9	0	4	0	0	0	1	1	0	1	1	6	1	1.37166	1
299	2	1	0	0	4	0	0	0	4	9	0	4	0	0	1	3	4	0.25	0.75	1	3	1	1.013	1
300	2	1	1	1	4	0	0	0	4	9	1	4	2	0	0	0	0	0	0	0	6	1	1.37166	1
301	2	1	1	1	1	0	0	0	1	9	0	4	0	0	0	1	1	0	1	1	6	1	1.36893	1
302	2	1	1	1	4	0	0	0	4	9	0	4	0	0	2	1	3	0.5	0.25	0.75	3	1	1.013	1
303	2	1	1	0	4	0	0	0	4	9	1	4	0	0	2	1	3	0.5	0.25	0.75	3	1	1.013	1
304	2	1	1	0	4	0	0	0	4	6	0	4	0	0	0	4	4	0	1	1	3	1	0.999316	1
305	2	1	0	1	3	0	0	0	3	6	0	4	0	0	0	2	2	0	0.666667	0.666667	3	1	0.999316	1
306	2	1	1	1	4	0	0	0	4	6	0	4	0	0	1	3	4	0.25	0.75	1	3	1	1.00753	1
307	2	1	0	1	4	0	0	0	4	6	1	4	1	0	1	1	2	0.25	0.25	0.5	3	1	0.999316	1
308	2	1	1	1	4	0	0	0	4	6	1	4	0	0	1	3	4	0.25	0.75	1	3	1	1.01027	1
309	2	1	0	1	4	2	0	0	2	6	1	4	3	0	0	1	1	0	0.5	0.5	3	1	1.00753	1
310	2	1	0	1	4	0	0	0	4	6	1	4	0	0	2	2	4	0.5	0.5	1	3	1	0.999316	1
311	2	1	0	1	2	0	0	0	2	6	1	4	0	0	0	1	1	0	0.5	0.5	3	1	1.01027	1
312	2	1	0	1	2	0	0	0	2	6	0	4	0	0	0	1	1	0	0.5	0.5	3	1	1.00753	1
313	2	1	1	1	4	1	0	0	3	6	1	4	1	0	2	0	2	0.666667	0	0.666667	3	1	0.991102	1
314	2	1	0	1	4	0	0	0	4	6	1	4	0	0	1	1	2	0.25	0.25	0.5	3	1	0.991102	1
315	2	1	0	1	4	0	0	0	4	6	1	4	2	0	0	1	1	0	0.25	0.25	3	1	0.991102	1
316	2	1	0	1	4	0	0	0	4	2	0	4	0	0	0	4	4	0	1	1	3	1	0.977413	1
317	2	1	0	1	4	0	0	0	4	2	0	4	0	0	0	1	1	0	0.25	0.25	3	1	0.977413	1
318	2	1	0	0	4	0	0	0	4	9	1	4	0	0	1	3	4	0.25	0.75	1	2	1	1.00479	1
319	2	1	0	1	4	0	0	0	4	9	1	4	0	0	3	1	4	0.75	0.25	1	2	1	1.00479	1
320	2	1	1	1	4	0	0	0	4	6	0	4	0	0	0	2	2	0	0.5	0.5	1	1	0.960986	1
321	2	1	0	1	4	0	0	0	4	6	1	4	1	0	0	4	4	0	1	1	1	1	0.960986	1
322	2	1	1	0	4	0	0	0	4	6	0	4	0	0	0	3	3	0	0.75	0.75	1	1	0.963723	1
323	2	1	1	0	4	0	0	0	4	6	0	4	0	0	0	3	3	0	0.75	0.75	1	1	0.960986	1
324	2	1	0	0	4	0	0	0	4	6	0	3	0	0	0	2	2	0	0.5	0.5	1	1	0.960986	1
325	2	1	0	1	4	0	0	0	4	6	0	4	0	0	3	1	4	0.75	0.25	1	3	1	0.939083	1
326	2	1	1	0	4	0	0	4	2	6	1	4	1	0	0	3	3	0	0	0	3	1	0.939083	1
327	2	1	1	0	4	0	0	0	4	6	0	4	0	0	2	2	4	0.5	0.5	1	1	1	1.02122	1
328	2	1	1	0	4	0	0	0	4	6	1	3	0	0	1	2	3	0.25	0.5	0.75	1	1	1.02122	1
329	2	1	0	1	4	0	0	0	4	6	1	4	0	2	0	2	2	0	0.5	0.5	1	1	1.02122	1
330	2	1	1	0	4	0	0	0	4	6	1	4	3	0	0	3	3	0	0.75	0.75	1	1	1.02122	1
331	2	1	1	1	4	0	0	0	4	6	1	4	0	0	2	2	4	0.5	0.5	1	1	1	1.02122	1
332	2	1	1	0	4	0	0	0	4	6	0	4	0	0	0	3	3	0	0.75	0.75	1	1	1.05407	1
333	2	1	1	0	4	0	0	0	4	6	0	4	0	0	1	3	4	0.25	0.75	1	1	1	1.05407	1
334	2	1	0	1	4	0	0	0	4	6	1	4	2	0	2	2	4	0.5	0.5	1	1	1	1.05407	1
335	2	1	0	0	4	0	0	0	4	6	1	4	0	0	0	3	3	0	0.75	0.75	1	1	1.05681	1
336	2	1	1	0	4	0	0	1	3	6	0	4	0	0	0	0	0	0	0	0	1	1	1.05133	1
337	2	1	1	1	4	0	0	0	4	6	1	4	0	0	0	1	1	0	0.25	0.25	1	1	1.05407	1
338	2	1	1	1	3	1	0	0	2	6	1	4	3	0	0	1	1	0	0.5	0.5	1	1	1.05133	1
339	2	1	0	1	4	1	0	0	3	7	1	4	1	0	1	1	2	0.333333	0.333333	0.666667	3	1	0.996578	1
340	2	1	0	1	4	2	1	0	1	7	0	4	0	1	1	0	1	1	0	1	3	1	0.99384	1
341	2	1	1	0	4	0	0	0	4	7	0	4	0	0	2	2	4	0.5	0.5	1	3	1	0.996578	1
342	2	1	1	1	4	0	0	0	4	7	1	4	0	0	2	2	4	0.5	0.5	1	3	1	0.996578	1
343	2	1	1	1	4	2	0	0	2	7	1	4	1	0	1	1	2	0.5	0.5	1	3	1	0.99384	1
344	2	1	1	1	4	0	0	0	4	7	0	4	0	0	1	3	4	0.25	0.75	1	3	1	0.996578	1
345	2	1	0	1	1	0	0	0	1	7	1	4	1	0	1	0	1	1	0	1	3	1	0.99384	1
346	2	1	0	1	4	0	0	0	4	6	1	4	0	0	0	1	1	0	0.25	0.25	1	1	1.04312	1
347	2	1	1	1	4	0	3	0	1	6	1	4	2	0	1	0	1	1	0	1	1	1	1.04038	1
348	2	1	1	1	4	0	0	0	4	6	1	4	0	0	1	1	2	0.25	0.25	0.5	1	1	1.04312	1
349	2	1	0	1	2	0	0	0	2	6	1	4	0	0	0	1	1	0	0.5	0.5	1	1	1.04312	1
350	2	1	0	1	4	0	0	0	4	6	1	4	0	0	0	1	1	0	0.25	0.25	1	1	1.10335	1
351	2	1	0	1	4	0	0	0	4	6	1	4	4	0	0	0	0	0	0	0	1	1	1.10335	1
352	2	1	0	1	3	0	0	0	3	6	1	4	2	0	0	1	1	0	0.333333	0.333333	1	1	1.10335	1
353	2	1	0	0	3	0	0	0	3	6	0	3	0	0	0	3	3	0	1	1	1	1	1.10062	1
354	2	1	1	0	4	0	0	0	4	6	0	4	0	0	0	4	4	0	1	1	1	1	1.10062	1
355	2	1	1	0	4	0	1	2	3	6	0	4	0	1	0	3	3	0	0.75	0.75	1	1	1.10609	1
356	2	1	0	1	4	0	0	0	4	6	1	4	2	0	0	4	4	0	1	1	1	1	1.10335	1
357	2	1	0	0	4	0	0	0	4	6	1	4	0	0	0	3	3	0	0.75	0.75	1	1	1.10062	1
358	2	1	0	0	4	0	0	0	4	6	1	4	1	0	0	4	4	0	1	1	1	1	1.10335	1
359	2	1	1	1	4	0	0	0	4	6	1	4	0	0	0	4	4	0	1	1	1	1	1.10335	1
360	2	1	1	1	4	1	0	0	3	6	1	4	2	0	0	2	2	0	0.666667	0.666667	1	1	1.10335	1
361	2	1	1	0	4	0	0	3	1	6	1	4	3	0	0	1	1	0	0.25	0.25	3	1	0.996578	1
362	2	1	0	1	4	3	0	0	1	6	1	4	2	0	1	0	1	1	0	1	3	1	0.996578	1
363	2	1	0	1	4	2	0	0	2	6	0	4	0	0	0	2	2	0	1	1	3	1	0.996578	1
364	2	1	0	1	4	0	2	0	2	6	1	4	0	2	0	1	1	0	0.5	0.5	3	1	0.996578	1
365	2	1	1	1	1	0	0	0	1	6	1	4	0	0	1	0	1	1	0	1	3	1	0.996578	1
366	2	1	0	0	4	0	0	0	4	6	1	4	1	0	1	2	3	0.25	0.5	0.75	3	1	0.99384	1
367	2	1	0	1	1	0	0	0	1	6	1	4	0	0	1	0	1	1	0	1	3	1	0.996578	1
368	2	1	0	0	4	0	0	0	4	6	1	4	0	0	1	3	4	0.25	0.75	1	1	1	1.04586	1
369	2	1	0	0	4	0	0	0	4	6	0	4	0	0	1	3	4	0.25	0.75	1	1	1	1.04586	1
370	2	1	1	0	4	0	0	0	4	6	0	4	0	0	0	3	3	0	0.75	0.75	1	1	1.04586	1
371	2	1	1	0	4	0	0	0	4	6	1	4	1	0	0	2	2	0	0.5	0.5	1	1	1.04586	1
372	2	1	1	0	4	0	0	3	4	6	0	4	0	0	0	1	1	0	0	0	1	1	1.04586	1
373	2	1	0	0	4	0	0	0	4	6	0	4	0	0	0	3	3	0	0.75	0.75	1	1	1.04586	1
374	2	1	1	0	4	0	0	0	4	6	0	4	0	0	0	4	4	0	1	1	1	1	1.04586	1
375	2	1	1	1	4	1	0	0	4	6	0	4	0	0	0	3	3	0	0.75	0.75	1	1	1.04312	1
376	2	1	1	0	4	0	0	0	4	6	0	4	0	0	0	1	1	0	0.25	0.25	1	1	1.04312	1
377	2	1	0	0	4	0	0	0	4	6	0	4	0	0	2	2	4	0.5	0.5	1	1	1	1.04312	1
378	2	1	1	0	4	0	0	0	4	6	0	4	0	0	0	4	4	0	1	1	1	1	1.04312	1
379	2	1	0	0	4	0	0	0	4	6	0	4	0	0	0	3	3	0	0.75	0.75	1	1	1.04312	1
380	2	1	0	0	4	0	0	0	4	6	0	2	0	0	0	2	2	0	0.5	0.5	1	1	1.04312	1
381	2	1	0	0	4	0	0	0	4	6	0	4	0	0	0	3	3	0	0.75	0.75	1	1	0.936345	1
382	2	1	0	0	4	0	0	0	4	6	0	4	0	0	1	2	3	0.25	0.5	0.75	1	1	0.936345	1
383	2	1	1	0	4	0	0	0	4	6	0	4	4	0	0	3	3	0	0.75	0.75	1	1	0.936345	1
384	2	1	0	0	4	0	0	0	4	6	1	4	4	0	0	3	3	0	0.75	0.75	1	1	0.936345	1
385	2	1	1	0	4	0	0	0	4	6	1	4	0	0	0	3	3	0	0.75	0.75	1	1	0.936345	1
386	2	1	1	0	4	0	0	0	4	6	0	4	0	0	0	1	1	0	0.25	0.25	1	1	0.936345	1
387	2	1	0	1	4	1	0	0	3	6	1	4	0	1	1	2	3	0.333333	0.666667	1	3	1	0.99384	1
388	2	1	0	0	4	0	0	0	4	6	0	4	0	0	0	3	3	0	0.75	0.75	3	1	0.99384	1
389	2	1	0	1	4	0	0	0	4	6	0	4	0	0	1	2	3	0.25	0.5	0.75	3	1	0.996578	1
390	2	1	1	1	4	0	0	0	4	6	0	4	0	0	1	1	2	0.25	0.25	0.5	3	1	0.99384	1
391	2	1	0	1	4	1	0	0	3	6	1	4	0	1	2	0	2	0.666667	0	0.666667	3	1	0.99384	1
392	2	1	1	0	4	0	0	0	4	6	1	4	1	0	0	1	1	0	0.25	0.25	3	1	0.996578	1
393	2	1	1	0	4	0	0	0	4	6	0	4	0	0	3	1	4	0.75	0.25	1	3	1	0.99384	1
394	2	1	1	1	4	3	0	0	1	6	1	4	3	0	0	1	1	0	1	1	3	1	0.936345	1
395	2	1	0	1	3	0	0	0	3	6	1	4	2	0	1	1	2	0.333333	0.333333	0.666667	1	1	1.00479	1
396	2	1	1	1	4	2	0	0	2	6	1	4	3	0	0	1	1	0	0.5	0.5	1	1	1.00479	1
397	2	0	0	1	4	0	0	0	4	6	1	4	0	0	1	1	2	0.25	0.25	0.5	6	1	0.736482	1
398	2	0	0	1	4	2	0	0	2	6	1	4	0	0	0	2	2	0	1	1	6	1	0.736482	1
399	2	0	1	1	4	2	0	0	2	6	1	4	0	0	0	2	2	0	1	1	6	1	0.736482	1
400	2	0	1	0	4	0	0	0	4	6	0	4	0	0	1	1	2	0.25	0.25	0.5	6	1	0.736482	1
401	2	0	0	1	4	0	0	0	4	6	1	4	0	0	2	1	3	0.5	0.25	0.75	6	1	0.736482	1
402	2	0	1	0	4	0	0	0	4	6	0	4	0	0	2	2	4	0.5	0.5	1	6	1	0.73922	1
403	2	0	1	1	4	0	0	0	4	6	1	4	0	0	0	4	4	0	1	1	2	1	0.867899	1
404	2	0	0	0	4	0	0	0	4	6	1	4	0	0	0	4	4	0	1	1	2	1	0.865161	1
405	2	1	1	0	4	0	0	0	4	6	0	4	0	0	1	0	1	0.25	0	0.25	6	1	0.72553	1
406	2	1	0	0	4	0	0	0	4	6	0	4	0	0	1	1	2	0.25	0.25	0.5	6	1	0.72553	1
407	2	1	0	0	4	0	0	0	4	6	0	4	0	0	1	3	4	0.25	0.75	1	1	1	1.03765	1
408	2	1	1	1	4	0	0	0	4	6	1	4	2	0	0	1	1	0	0.25	0.25	1	1	1.03765	1
409	2	1	0	0	2	0	0	0	2	6	0	4	0	0	4	0	4	1	0	1	1	1	1.03765	1
410	2	1	1	1	4	0	0	0	4	6	0	4	0	0	0	3	3	0	0.75	0.75	3	1	0.939083	1
411	2	1	1	1	4	0	0	0	4	6	1	4	0	0	0	4	4	0	1	1	3	1	0.941821	1
412	2	1	0	0	4	0	0	0	4	6	1	4	2	0	0	1	1	0	0.25	0.25	3	1	0.941821	1
413	2	1	1	1	2	1	0	0	1	6	1	4	2	0	0	0	0	0	0	0	3	1	0.939083	1
414	2	1	1	1	4	2	0	0	2	6	1	4	0	0	1	3	4	0.5	1	1.5	3	1	0.941821	1
415	2	1	1	1	4	0	0	0	4	6	1	4	0	0	3	1	4	0.75	0.25	1	3	1	0.941821	1
416	2	1	0	0	4	0	0	0	4	6	0	4	0	0	2	2	4	0.5	0.5	1	3	1	0.939083	1
417	2	1	0	0	1	0	0	0	1	6	1	4	0	0	4	0	4	1	0	1	3	1	0.941821	1
418	2	1	0	1	4	2	0	0	2	6	1	4	2	0	1	1	2	0.5	0.5	1	3	1	0.687201	1
419	2	1	1	1	4	1	0	0	3	7	0	4	0	0	0	0	0	0	0	0	3	1	0.985626	1
420	2	0	1	1	4	0	0	0	4	9	1	4	0	0	0	4	4	0	1	1	4	1	1.00753	1
421	2	0	1	1	4	0	0	0	4	9	1	4	0	0	1	3	4	0.25	0.75	1	4	1	1.00753	1
422	2	0	0	1	2	0	0	0	2	9	1	4	0	0	0	2	2	0	1	1	4	1	0.996578	1
423	2	0	1	1	4	0	0	0	4	9	1	4	0	0	0	4	4	0	1	1	4	1	1.06229	1
424	2	0	0	0	4	0	0	0	4	9	0	4	0	0	4	0	4	1	0	1	4	1	0.996578	1
425	2	0	1	0	2	0	0	0	2	9	0	4	0	0	0	3	3	0	1	1	4	1	1.06229	1
426	2	0	1	1	4	0	0	0	4	9	0	4	0	0	3	1	4	0.75	0.25	1	4	1	1.05955	1
427	2	1	0	0	4	0	0	0	4	9	0	4	0	0	0	4	4	0	1	1	2	1	0.999316	1
428	2	1	1	0	4	0	0	0	4	9	0	4	0	0	2	2	4	0.5	0.5	1	2	1	1.00205	1
429	2	1	0	1	4	0	0	0	4	9	1	4	1	0	1	2	3	0.25	0.5	0.75	2	1	0.999316	1
430	2	1	1	1	3	0	0	0	3	9	1	4	1	0	0	3	3	0	1	1	2	1	0.999316	1
431	2	1	0	1	4	0	0	0	4	9	1	4	0	0	2	2	4	0.5	0.5	1	2	1	1.00205	1
432	2	1	0	1	4	0	0	1	4	9	1	4	0	0	0	2	2	0	0	0	2	1	1.01848	1
433	2	1	0	1	4	0	0	0	4	9	1	4	0	0	1	3	4	0.25	0.75	1	2	1	1.02122	1
434	2	1	0	0	3	0	0	0	3	9	0	4	0	0	0	3	3	0	1	1	2	1	1.02396	1
435	2	1	0	0	4	0	0	0	4	9	0	4	0	0	1	3	4	0.25	0.75	1	2	1	1.02396	1
436	2	1	0	1	4	0	0	0	4	9	1	4	0	0	2	2	4	0.5	0.5	1	2	1	1.02396	1
437	2	1	0	0	1	0	0	0	1	9	1	4	0	0	0	1	1	0	1	1	2	1	1.02122	1
438	2	1	1	0	4	0	0	0	4	9	0	4	0	0	3	1	4	0.75	0.25	1	2	1	0.996578	1
439	2	1	0	1	4	0	0	0	4	9	1	4	0	0	4	0	4	1	0	1	2	1	1.07871	1
440	2	1	0	0	4	0	0	0	4	9	1	4	0	0	4	0	4	1	0	1	2	1	0.996578	1
441	2	1	0	0	4	0	0	0	4	9	1	4	0	0	3	1	4	0.75	0.25	1	2	1	0.996578	1
442	2	1	1	0	3	0	0	0	3	9	1	4	0	0	3	0	3	1	0	1	2	1	1.00753	1
443	2	1	0	0	4	0	0	1	4	9	0	4	0	0	4	0	4	1	1	2	2	1	1.00479	1
444	2	1	1	1	3	0	0	0	3	9	1	4	0	0	0	3	3	0	1	1	2	1	1.00753	1
445	2	1	1	1	1	0	0	0	1	9	0	4	0	0	0	1	1	0	1	1	2	1	1.00753	1
446	2	1	1	1	4	0	0	0	4	9	0	4	0	0	4	0	4	1	0	1	2	1	1.00753	1
447	2	1	0	0	4	0	0	0	4	9	0	4	0	0	0	4	4	0	1	1	2	1	0.960986	1
448	2	1	1	1	4	1	0	0	3	9	1	4	1	0	3	0	3	1	0	1	2	1	0.95551	1
449	2	1	1	0	4	0	0	0	4	9	0	4	0	0	4	0	4	1	0	1	2	1	0.95551	1
450	2	1	0	0	3	0	0	0	3	9	0	4	0	0	1	2	3	0.333333	0.666667	1	4	1	1.06502	1
451	2	1	1	1	4	0	0	0	4	21	1	4	1	0	0	2	2	0	0.5	0.5	6	1	0.835044	1
452	2	1	0	1	4	0	0	0	4	21	1	4	0	0	0	2	2	0	0.5	0.5	6	1	0.835044	1
453	2	1	0	0	4	0	0	0	4	21	0	4	0	0	0	2	2	0	0.5	0.5	6	1	0.835044	1
454	2	1	0	1	4	0	0	0	4	21	1	4	0	0	0	3	3	0	0.75	0.75	6	1	0.835044	1
455	2	1	1	1	4	0	0	0	4	21	1	4	0	0	0	1	1	0	0.25	0.25	6	1	0.835044	1
456	2	1	0	1	4	0	0	0	4	21	1	4	0	0	0	2	2	0	0.5	0.5	6	1	0.835044	1
457	2	1	1	1	4	0	0	0	4	21	1	4	0	0	0	1	1	0	0.25	0.25	6	1	0.835044	1
458	2	1	1	1	4	0	0	0	4	21	0	4	0	0	1	2	3	0.25	0.5	0.75	6	1	0.835044	1
459	2	1	1	1	4	0	0	0	4	21	0	4	0	0	2	1	3	0.5	0.25	0.75	6	1	0.835044	1
